# Supplementary material for: Localized Pantothenic Acid (Vitamin B5) Reductions Present Throughout the Dementia with Lewy Bodies Brain
Source: J Parkinsons Dis. 2024 Jul 23;14(5):965–76. doi: 10.3233/JPD-240075 (PMC11307062; doi:10.3233/JPD-240075)
Supplement: Supplementary Material B [file jpd-14-jpd240075-s002.xlsx]

## Sheet: Sheet1
	CEREBELLUM								CINGULATE GYRUS								MOTOR CORTEX									MEDULLA								PONS								SUBSTANTIA NIGRA
	Status	Sample ID	Calculated Conc	uM/Kg	mM/Kg	Sample Weight (mg)	Corrected mM/Kg		Status	Sample ID	Calculated Conc	uM/Kg	mM/Kg	Sample Weight (mg)	Corrected mM/Kg		Status	Sample ID	Calculated Conc	uM/Kg	mM/Kg	Sample Weight (mg)	Corrected mM/Kg			Status	Sample ID	Calculated Conc	uM/Kg	mM/Kg	Sample Weight (mg)	Corrected mM/Kg		Status	Sample ID	Calculated Conc	uM/Kg	mM/Kg	Sample Weight (mg)	Corrected mM/Kg		Status	Sample ID	Calculated Conc	uM/Kg	mM/Kg	Sample Weight (mg)	Corrected mM/Kg
	C	CB1	822.705	65816.4	65.8164	19.1	68.9177		C	CG1	529.85	42388	42.388	20.7	40.9546		C	MCX1	1723.6	137888	137.9	21.9	125.9			C	MED9	418.68	33494.4	33.4944	19.4	34.5303		C	PONS9	331.126	26490.1	26.4901	21.2	24.9907		C	SN1	798.904	63912.3	63.9123	18.7	68.3554
	C	CB2	1008.94	80715.4	80.7154	20.5	78.7467		C	CG2	332.712	26616.9	26.6169	21.4	24.8756		C	MCX2	765.3	61221.6	61.2	19.3	63.4			C	MED10	187.188	14975	14.975	17	17.6176		C	PONS10	617.523	49401.9	49.4019	18.4	53.6977		C	SN2	1015.02	81201.8	81.2018	20.4	79.6096
	C	CB3	443.555	35484.4	35.4844	19.7	36.0247		C	CG3	181.9	14552	14.552	19.1	15.2377		C	MCX3	450.3	36022.9	36	21.6	33.4			C	MED11	146.458	11716.7	11.7167	19.4	12.0791		C	PONS11	692.148	55371.8	55.3718	20.7	53.4993		C	SN5	388.216	31057.2	31.0572	20	31.0572
	C	CB4	866.101	69288.1	69.2881	20.9	66.3044		C	CG4	452.266	36181.2	36.1812	18.7	38.6965		C	MCX4	827.6	66205.7	66.2	19.4	68.3			C	MED12	250.472	20037.8	20.0378	20.8	19.2671		C	PONS12	659.453	52756.2	52.7562	19.2	54.9544		C	SN6	471.249	37699.9	37.6999	21	35.9047
	C	CB5	518.38	41470.4	41.4704	20.1	41.264		C	CG5	730.175	58414	58.414	20	58.414		C	MCX5	1047.8	83821.6	83.8	19.6	85.5			C	MED14	279.359	22348.7	22.3487	18.9	23.6494		C	PONS13	1182.86	94628.7	94.6287	18.2	103.988		C	SN8	768.88	61510.4	61.5104	18	68.3449
	C	CB6	1414.98	113199	113.199	20.7	109.371		C	CG6	638.805	51104.4	51.1044	20.1	50.8502		C	MCX6	1560.7	124856	124.9	21.3	117.2			C	MED15	159.495	12759.6	12.7596	20.1	12.6961		C	PONS14	1021.27	81701.7	81.7017	20.1	81.2953		C	SN9	1565.38	125231	125.231	18.4	136.12
	C	CB7	1471.18	117694	117.694	19.9	118.286		C	CG7	644.603	51568.3	51.5683	19.5	52.8905		C	MCX7	1135	90802	90.8	21.7	83.7			C	MED23	609.069	48725.5	48.7255	21.9	44.4982		C	PONS15	410.313	32825	32.825	21	31.2619		C	SN10	1272.48	101798	101.798	21.4	95.1388
	C	CB8	1624.18	129934	129.934	20.6	126.15		C	CG8	159.037	12723	12.723	20.8	12.2336		C	MCX8	1342.9	107434	107.4	18.4	116.8			C	MED24	527.073	42165.9	42.1659	18.4	45.8325		C	PONS16	433.74	34699.2	34.6992	21.8	31.8341		C	SN12	375.248	30019.9	30.0199	21.6	27.7962
	C	CB9	336.341	26907.3	26.9073	19.8	27.1791		C	CG9	246.881	19750.5	19.7505	19.9	19.8498		C	MCX9	1069.7	85574.8	85.6	21.6	79.2			C	MED25	886.774	70941.9	70.9419	20.3	69.8935		C	PONS17	1672.98	133839	133.839	21.6	123.925		C	SN14	720.313	57625	57.625	20.8	55.4087
	C	CB10	580.91	46472.8	46.4728	21	44.2598		C	CG10	858.83	68706.4	68.7064	22	62.4604		C	MCX10	471.3	37705.5	37.7	19	39.7			C	MED26	524.021	41921.7	41.9217	18.1	46.3223		C	PONS18	1193.82	95505.4	95.5054	21.5	88.8422		C	SN15	507.4	40592	40.592	19.7	41.2102
	C	CB11	925.393	74031.5	74.0315	20.4	72.5799		C	CG11	613.064	49045.1	49.0451	22	44.5865		C	MCX11	581.7	46534.9	46.5	21	44.3			C	MED27	124.635	9970.76	9.97076	19.2	10.3862		C	PONS19	568.803	45504.2	45.5042	19.7	46.1972		C	SN25	1033	82640.2	82.6402	20.7	79.8457
	C	CB12	745.872	59669.7	59.6697	21.7	54.9952		C	CG12	298.816	23905.3	23.9053	21.5	22.2375		C	MCX12	1949.5	155958	156	20.3	153.7			C	MED28	191.451	15316.1	15.3161	20.5	14.9425		C	PONS20	1046.15	83692.1	83.6921	19.1	87.6357		C	SN26	386.024	30881.9	30.8819	21.3	28.9971
	C	CB13	678.416	54273.3	54.2733	20.1	54.0033		C	CG22	396.326	31706.1	31.7061	19.5	32.5191		C	MCX13	539.7	43172.4	43.2	19.3	44.7			C	MED29	457.652	36612.1	36.6121	20.2	36.2496		C	PONS21	1108.44	88674.9	88.6749	19.5	90.9486		C	SN33	1141.21	91296.7	91.2967	19.3	94.608
	DLB	CB14	644.999	51599.9	51.5999	18.4	56.0869		C	CG23	254.34	20347.2	20.3472	21.9	18.5819		C	MCX23	1020.4	81632.3	81.6	20.9	78.1			C	MED30	298.666	23893.3	23.8933	21.4	22.3302		C	PONS22	595.235	47618.8	47.6188	21.7	43.8883		DLB	SN16	258.303	20664.2	20.6642	21.2	19.4945
	DLB	CB15	340.226	27218.1	27.2181	19.6	27.7736		C	CG30	466.739	37339.1	37.3391	21.1	35.3925		C	MCX24	465.1	37207	37.2	18	41.34			C	MED22	549.275	43942	43.942	20.8	42.2519		DLB	PONS1	400.385	32030.8	32.0308	20.3	31.5575		DLB	SN17	380.4	30432	30.432	20	30.432
	DLB	CB16	526.086	42086.9	42.0869	21.8	38.6118		DLB	CG13	279.079	22326.3	22.3263	20.2	22.1053		C	MCX31	1964.3	157147	157.1	18.4	170.8			DLB	MED18	643.367	51469.3	51.4693	19.3	53.3361		DLB	PONS2	267.051	21364.1	21.3641	21.7	19.6904		DLB	SN19	748.606	59888.5	59.8885	20.3	59.0034
	DLB	CB17	956.352	76508.1	76.5081	21.5	71.1703		DLB	CG14	343.471	27477.7	27.4777	21.6	25.4423		DLB	MCX14	588.8	47100.3	47.1	19.9	47.3			DLB	MED19	293.248	23459.8	23.4598	21.9	21.4245		DLB	PONS3	284.268	22741.4	22.7414	19.6	23.2055		DLB	SN20	376.816	30145.3	30.1453	18.3	32.9456
	DLB	CB18	1096.73	87738.3	87.7383	22	79.762		DLB	CG15	219.563	17565	17.565	18	19.5167		DLB	MCX15	553	44236.4	44.2	20.9	42.3			DLB	MED20	129.339	10347.1	10.3471	19	10.8917		DLB	PONS4	330.442	26435.4	26.4354	20.9	25.297		DLB	SN21	425.958	34076.7	34.0767	20.2	33.7393
	DLB	CB19	273.821	21905.7	21.9057	18.7	23.4285		DLB	CG16	404.332	32346.6	32.3466	18.5	34.9693		DLB	MCX16	538.6	43087.2	43.1	19.3	44.6			DLB	MED21	145.609	11648.7	11.6487	20.8	11.2007		DLB	PONS5	301.193	24095.5	24.0955	17.1	28.1818		DLB	SN23	239.354	19148.3	19.1483	18.2	21.0421
	DLB	CB20	2005.96	160477	160.477	21.6	148.59		DLB	CG17	232.562	18604.9	18.6049	21.1	17.635		DLB	MCX17	1150.8	92062.8	92.1	20.8	88.52			DLB	MED1	215.774	17261.9	17.2619	20.6	16.7591		DLB	PONS6	519.717	41577.3	41.5773	18.9	43.9972		DLB	SN24	1578.69	126295	126.295	21	120.281
	DLB	CB21	309.597	24767.8	24.7678	21	23.5883		DLB	CG18	383.967	30717.4	30.7174	20.7	29.6786		DLB	MCX18	418	33441.3	33.4	18.5	36.2			DLB	MED2	184.814	14785.1	14.7851	21.8	13.5643		DLB	PONS7	413.261	33060.9	33.0609	19.3	34.26		DLB	SN27	405.113	32409	32.409	21.5	30.1479
	DLB	CB22	500.422	40033.7	40.0337	18.5	43.2797		DLB	CG19	353.321	28265.7	28.2657	21.4	26.4165		DLB	MCX19	619.6	49571	49.6	18.4	53.9			DLB	MED3	233.556	18684.5	18.6845	19.7	18.9691		DLB	PONS8	334.177	26734.1	26.7341	19.2	27.8481		DLB	SN28	223.727	17898.1	17.8981	18.7	19.1424
	DLB	CB23	1018.29	81463.5	81.4635	20.9	77.9555		DLB	CG20	210.985	16878.8	16.8788	19.8	17.0493		DLB	MCX20	1173.9	93912.9	93.9	21	89.4			DLB	MED4	395.228	31618.2	31.6182	21.1	29.9699										DLB	SN29	1491.71	119337	119.337	19.8	120.542
	DLB	CB24	611.517	48921.4	48.9214	21.2	46.1522		DLB	CG21	890.839	71267.1	71.2671	21.7	65.684		DLB	MCX21	406	32480.8	32.5	20.4	31.8			DLB	MED5	243.776	19502.1	19.5021	21.2	18.3982					AVG C	65.9078	20.2643	65.497		DLB	SN30	429.781	34382.4	34.3824	18	38.2027
	DLB	CB25	405.779	32462.3	32.4623	21.4	30.3386		DLB	CG24	360.304	28824.3	28.8243	18.2	31.6751		DLB	MCX22	1620.3	129625	129.6	19.9	130.276			DLB	MED7	459.307	36744.6	36.7446	20.8	35.3313					AVG DLB	28.5049	19.625	29.2547		DLB	SN31	257.928	20634.3	20.6343	18.6	22.1874
									DLB	CG25	146.489	11719.1	11.7191	20	11.7191		DLB	MCX25	398.4	31871.9	31.9	20.7	30.8			DLB	MED8	172.411	13792.9	13.7929	20.1	13.7243										DLB	SN32	254.732	20378.5	20.3785	20.1	20.2771
				AVG C	70.3812	20.3462	69.0831		DLB	CG26	500.288	40023	40.023	21.4	37.4047		DLB	MCX26	335.1	26811.1	26.8	22	24.4			DLB	MED13	566.106	45288.5	45.2885	21.5	42.1288					SD C	30.7958	1.25552	30.3917
				AVG DLB	57.9319	20.55	47.1043		DLB	CG27	308.854	24708.3	24.7083	19.3	25.6045		DLB	MCX27	1736	138883	138.9	20.9	132.902			DLB	MED16	303.965	24317.2	24.3172	20.2	24.0765					SD DLB	6.70978	1.39258	7.50769
									DLB	CG28	480.408	38432.6	38.4326	19.7	39.0179		DLB	MCX28	536.4	42909.3	42.9	20.1	42.7			DLB	MED17	110.378	8830.24	8.83024	20.6	8.57305													AVG C	64.2666	20.1	58.8564
				SD C	32.4679	0.669098	31.7263		DLB	CG29	177.519	14201.5	14.2015	20.2	14.0609		DLB	MCX29	325.8	26064.6	26.1	21.3	24.5														CI C	17.781	0.724913	17.5477					AVG DLB	43.5146	19.6846	29.6922
				SD DLB	39.2951	1.35814	21.2935										DLB	MCX30	391.5	31317.3	31.3	21.6	29						AVG C	29.9214	19.76	27.3324					CI DLB	5.60952	1.16423	6.27658
												AVG C	36.2898	20.5467	35.3187														AVG DLB	23.4107	20.6143	20.3855													SD C	30.535	1.19722	25.451
				CI C	19.6202	0.404332	19.172					AVG DLB	28.2239	20.12	25.1639					AVG C	84.6	20.1	84.1														T.TEST	0.000548041	0.302169	0.000656184					SD DLB	36.9079	1.20267	11.8084
				CI DLB	24.9669	0.862921	14.3052													AVG DLB	57.6	20.4	45						SD C	17.3953	1.31247	13.6917					M-W U Test			0.0016
												SD C	16.9407	1.09209	16.2409														SD DLB	13.2311	0.881308	10.1108								**					CI C	19.401	0.760677	16.1708
				T.TEST	0.39954	0.64483	0.0565549					SD DLB	14.5683	1.22603	8.63959					SD C	41.8	1.3	42																						CI DLB	24.795	0.807963	7.93297
				M-W U Test			0.1191													SD DLB	37.4	1	21.5						CI C	9.63321	0.72682	7.90538
							NS					CI C	9.38144	0.604781	8.99389														CI DLB	7.32716	0.488052	5.83782													T.TEST	0.131833	0.386228	0.00258529
												CI DLB	8.06768	0.678951	4.98835					CI C	22.3	0.7	22.4																						M-W U Test			0.004
																				CI DLB	20.7	0.6	13						T.TEST	0.265119	0.0491008	0.144986																**
												T.TEST	0.17329	0.322934	0.181283														M-W U Test			0.2
												M-W U Test			0.0932					T.TEST	0.068	0.529	0.004									NS
															NS					M-W U Test			0.007
																							**
[truncated: 28 more columns]
